# Supplementary material for: Transcriptome Analysis of Enterococcus faecalis during Mammalian Infection Shows Cells Undergo Adaptation and Exist in a Stringent Response State
Source: PLoS One. 2014 Dec 29;9(12):e115839. doi: 10.1371/journal.pone.0115839 (PMC4278851; doi:10.1371/journal.pone.0115839)
Supplement: S1 Table — E. faecalis OG1RF in vivo differentially regulated genes identified via microarray analysis at two hours post-infection of subdermal chambers. The fold change values for up- and down-regulated genes are shown in green and red fonts, respectively. Column H lists the corresponding positive and negative fold changes, highlighted in green and red, respectively, from the eight hour microarray. (XLS) [file pone.0115839.s003.xls]

## Sheet: Microarray 2 hours
OG1RF Locus ID (NCBI Reference Sequence NC_017316.1)	EF Locus ID (NCBI Reference Sequence NC_004668.1)	Uniprot Accession	Gene Description (NCBI Reference Sequence NC_017316.1)	Functional category	Paired T-Test: P-Value	T2/T0 Fold Change	For comparison--Microarray fold change: 8 hour
OG1RF_10004	EF0004	Q839Z2	recombination protein F	DNA metabolism	0.00495316	-3.1199
OG1RF_10024	EF0026	Q839X4	hypothetical protein OG1RF_10024	Hypothetical proteins	0.0104102	2.39466
OG1RF_10027	EF0029	Q839X1	cystathionine beta-lyase	Unknown function	0.0339743	2.39714
OG1RF_10029	EF0031	Q839W9	hypothetical protein OG1RF_10029	Hypothetical proteins	0.00847426	2.73217
OG1RF_10045	EF0046	Q839V4	cysteine--tRNA ligase	Protein synthesis	0.0161193	-2.96013
OG1RF_10056	EF0062	Q839U0	5\'-nucleotidase	Pyrimidines, nucleosides, and nucleotides	0.00104209	4.18092
OG1RF_10057	EF0063	Q839T9	oligopeptide ABC superfamily ATP binding cassette transporter, binding protein	Transport and binding proteins	0.0284502	11.1162
OG1RF_10061	EF0067	Q839T5	crossover junction ATP-dependent DNA helicase RuvB	DNA metabolism	0.0137836	-2.12269	-2.75795
OG1RF_10069	EF0077	Q839S9	hypothetical protein OG1RF_10069	Hypothetical proteins	0.0244432	4.50717	-3.87836
OG1RF_10071	EF0079	Q839S7	stress response regulator Gls24	Cellular processes	0.00304047	4.11784	-4.03963
OG1RF_10072	EF0080	Q839S6	stress response regulator GlsB	Cellular processes	0.0213938	6.90971	-2.38856
OG1RF_10086	EF0091	Q839R7	M protein trans-acting positive regulator	Regulatory functions	0.00577463	-2.68323
OG1RF_10090	EF0095	Q839R3	putative lipoprotein	Cell envelope	0.00794141	4.24049
OG1RF_10099	EF0104	Q93K67	arginine deiminase	Energy metabolism	0.00516322	-5.23027
OG1RF_10101	EF0106	P0A2X7	carbamate kinase	Energy metabolism	0.0190673	-3.66427
OG1RF_10102	EF0107	Q820V7	global nitrogen regulator NtcA	Regulatory functions	0.0152937	-3.02147	-6.2634
OG1RF_10103	EF0108	Q839Q4	UIT3 family protein	Transport and binding proteins	0.00628081	-2.48719	-3.63908
OG1RF_10121	EF0173	Q839J2	pyrimidine-nucleoside phosphorylase	Pyrimidines, nucleosides, and nucleotides	0.0113935	2.27813
OG1RF_10123	EF0175	Q839J0	cytidine deaminase	Pyrimidines, nucleosides, and nucleotides	0.0415205	2.57226
OG1RF_10124	EF0176	Q839I9	ABC superfamily ATP binding cassette transporter, binding protein	Transport and binding proteins	0.00160193	2.73723
OG1RF_10125	EF0177	Q839I8	ABC superfamily ATP binding cassette transporter, binding protein	Transport and binding proteins	0.0145268	3.04718	-4.30542
OG1RF_10126	EF0178	Q839I7	ABC superfamily ATP binding cassette transporter, ABC protein	Transport and binding proteins	0.002105	3.28896
OG1RF_10157	EF0212	Q839F8	30S ribosomal protein S3	Protein synthesis	0.0403213	-2.32666	-6.64452
OG1RF_10172	EF0228	Q839E3	adenylate kinase	Pyrimidines, nucleosides, and nucleotides	0.0456547	-3.64907
OG1RF_10180	EF0235	Q839D7	hypothetical protein OG1RF_10180	Hypothetical proteins	0.0284819	2.05144
OG1RF_10181	EF0236	Q839D6	M20D family peptidase	Protein fate	0.00373355	3.57001
OG1RF_10190	EF0246	Q839C9	ABC superfamily ATP binding cassette transporter, ABC protein	Transport and binding proteins	0.0421981	2.05657
OG1RF_10208	EF0264	Q839B2	hypoxanthine phosphoribosyltransferase	Pyrimidines, nucleosides, and nucleotides	0.0311667	-2.67735
OG1RF_10227	EF0284	Q820V3	(3R)-hydroxymyristoyl-ACP dehydratase	Fatty acid and phospholipid metabolism	0.0250059	2.5488
OG1RF_10233	EF0290	Q838Z2	cystathionine gamma-synthase	Amino acid biosynthesis	0.0400103	-2.29099
OG1RF_10246	EF0357	Q838S6	flavin reductase domain-containing FMN-binding protein	Unknown function	0.0152194	2.03257
OG1RF_10247	EF0358	Q838S5	lactoylglutathione lyase	Unknown function	0.0281144	2.88109
OG1RF_10251	EF0362	Q838S1	chitin-binding protein/carbohydrate-binding protein	Cell envelope	0.0243573	4.96454
OG1RF_10268	EF0380	Q838Q6	hypothetical protein OG1RF_10268	Hypothetical proteins	0.0422858	2.60059	-2.15261
OG1RF_10281	EF0394	Q93LK3	hypothetical protein OG1RF_10281	Hypothetical proteins	0.0127014	4.76858
OG1RF_10289	EF0403	Q838N6	MarR family transcriptional regulator	Cellular processes	0.0177333	-2.17203
OG1RF_10317	EF0431	Q838L5	TRAP-T family tripartite ATP-independent periplasmic transporter, membrane protein	Transport and binding proteins	0.00546244	3.51647
OG1RF_10322	EF0436	Q838L0	L-rhamnose 1-epimerase	Energy metabolism	0.0257121	2.59442
OG1RF_10332	EF0447	Q838K0	putative isochorismate synthase	Biosynthesis of cofactors, prosthetic groups, and carriers	0.00799222	-2.70319	-3.45935
OG1RF_10335	EF0450	Q838J7	o-succinylbenzoate synthase	Energy metabolism	0.00817653	-2.03871
OG1RF_10352	EF0467	Q838I1	MgtC family magnesium (Mg2+) transporter	Transport and binding proteins	0.0437999	3.30495
OG1RF_10359	EF0475	Q838H4	ferrous iron transport protein A	Transport and binding proteins	0.0203314	2.55325
OG1RF_10360	EF0476	Q838H3	FeoB family ferrous iron (Fe2+) uptake protein	Transport and binding proteins	0.0170664	5.00255
OG1RF_10366	EF0633	Q838D7	tyrosine--tRNA ligase	Protein synthesis	0.0458787	-4.19381	-8.27155
OG1RF_10384	EF0653	Q838B9	hypothetical protein OG1RF_10384	Hypothetical proteins	0.0148143	-3.06799
OG1RF_10390	EF0659	Q838B3	uracil-DNA glycosylase	DNA metabolism	0.0212398	-3.91924
OG1RF_10396	EF0665	Q838A7	hypothetical protein OG1RF_10396	Hypothetical proteins	0.00153722	6.06987
OG1RF_10423	EF0685	Q837Y9	peptidyl-prolyl cis-trans isomerase	Protein fate	0.0257056	3.64967
OG1RF_10435	EF0697	Q837X8	hypothetical protein OG1RF_10435	Hypothetical proteins	0.00962033	2.89994	-2.71207
OG1RF_10453	EF0716	Q837W2	hypothetical protein OG1RF_10453	Hypothetical proteins	0.00757049	-3.29667
OG1RF_10465	EF0728	Q837V0	23S rRNA (uracil-5-)-methyltransferase	Protein synthesis	0.027738	-2.1232
OG1RF_10485	EF0750	Q837T1	cell wall surface anchor family protein	Cell envelope	0.015039	-3.5978
OG1RF_10488	EF0753	Q837S8	WxL domain surface protein	Unknown function	0.0253167	-2.39664
OG1RF_10495	EF0760	Q837S1	ABC superfamily ATP binding cassette transporter, ABC protein	Transport and binding proteins	0.0436554	-3.16768	-5.03315
OG1RF_10497	EF0762	Q837R9	excision endonuclease subunit UvrB	DNA metabolism	0.0414016	-2.32568
OG1RF_10537	EF0804	Q837N2	amino acid ABC superfamily ATP binding cassette transporter, binding protein	Transport and binding proteins	0.0382501	-2.80546
OG1RF_10541	EF0809	Q837M7	transglycosylase-associated protein	Cell envelope	0.00238193	7.21972
OG1RF_10554	EF0822	Q837L5	HAD-superfamily hydrolase	Unknown function	0.00990375	-3.98389
OG1RF_10579	EF0849	Q837J0	alanine racemase	Cell envelope	0.0206005	4.00267
OG1RF_10580	EF0850	Q837I9	PemK family transcriptional regulator	Regulatory functions	0.00570804	7.7321
OG1RF_10584	EF0854	Q837I5	signal peptidase I	Protein fate	0.000712382	-2.35553
OG1RF_10587	EF0857	Q837I2	hypothetical protein OG1RF_10587	Hypothetical proteins	0.00196189	-2.03527	-5.385
OG1RF_10618	EF0890	Q837F2	hypothetical protein OG1RF_10618	Hypothetical proteins	0.036258	2.03226
OG1RF_10679	EF0953	Q836Z1	hypothetical protein OG1RF_10679	Hypothetical proteins	0.0156766	8.47466
OG1RF_10737	EF1004	Q836V0	glucose-6-phosphate 1-dehydrogenase	Energy metabolism	0.0341081	-2.28563
OG1RF_10755	EF1022	Q836T5	hypothetical protein OG1RF_10755	Hypothetical proteins	0.0309809	3.31008
OG1RF_10756	EF1023	Q836T4	30S ribosomal protein S9	Protein synthesis	0.00808105	2.44033
OG1RF_10763	EF1030	Q836S8	endonuclease/exonuclease/phosphatase	Unknown function	0.0122094	-4.90826
OG1RF_10766	EF1033	Q836S5	amidase	Central intermediary metabolism	0.0189642	-4.97762
OG1RF_10774	EF1041	Q836R7	xanthine/uracil permease family protein	Transport and binding proteins	0.0374973	30.5002
OG1RF_10783	EF1050	Q836Q8	response regulator	Regulatory functions	0.0376039	-2.42475	-3.9891
OG1RF_10839	EF1058	Q836Q0	universal stress protein	Cellular processes	0.00210462	2.46178	-3.49023
OG1RF_10843	EF1062	Q836P6	N-acyl-D-amino-acid deacylase	Unknown function	0.0267742	2.3822
OG1RF_10847	EF1067	Q836P2	hypothetical protein OG1RF_10847	Hypothetical proteins	0.00150508	8.16323
OG1RF_10862	EF1083	Q836M7	hypothetical protein OG1RF_10862	Hypothetical proteins	0.00620132	2.48723
OG1RF_10863	EF1084	Q836M6	universal stress protein	Cellular processes	0.0312522	4.04805
OG1RF_10864	EF1085	Q836M5	hypothetical protein OG1RF_10864	Hypothetical proteins	0.0254439	3.87013
OG1RF_10867	EF1089	Q836M2	integral membrane protein	Unknown function	0.0153197	2.18243
OG1RF_10874	EF1096	Q836L5	hypothetical protein OG1RF_10874	Hypothetical proteins	0.0375304	2.69004
OG1RF_10890	EF1112	Q836J9	exonuclease RexB	DNA metabolism	0.000312156	-2.7762
OG1RF_10891	EF1113	Q836J8	ATP-dependent nuclease subunit A	DNA metabolism	0.00117048	-2.23616
OG1RF_10894	EF1116	Q836J5	phenylalanyl-tRNA synthetase subunit beta	Protein synthesis	0.0392105	-2.28101
OG1RF_10918	EF1141	Q836H1	MutT/NUDIX family protein	DNA metabolism	0.0034338	3.43012
OG1RF_10924	EF1147	Q836G5	CTP synthase	Pyrimidines, nucleosides, and nucleotides	0.00015038	-5.68292	-7.91412
OG1RF_10930	EF1153	Q836G0	putative carboxypeptidase Taq	Protein fate	0.00235969	-2.22667	-3.99583
OG1RF_10952	EF1180	Q836D5	hypothetical protein OG1RF_10952	Hypothetical proteins	0.0420191	5.37152
OG1RF_10958	EF1186	Q836C9	Ser/Thr protein phosphatase	Unknown function	0.0235753	-3.24115
OG1RF_10976	EF1204	Q836B1	hypothetical protein OG1RF_10976	Hypothetical proteins	0.000133676	2.11182	-2.47936
OG1RF_10991	EF1219	Q835Z9	spermidine/putrescine ABC superfamily ATP binding cassette transporter, permease protein	Transport and binding proteins	0.001991	12.2607
OG1RF_10992	EF1220	Q835Z8	ABC superfamily ATP binding cassette transporter, ABC protein	Transport and binding proteins	0.0149061	36.1557
OG1RF_10993	EF1221	Q835Z7	spermidine/putrescine ABC superfamily ATP binding cassette transporter	Transport and binding proteins	0.0365518	41.4809
OG1RF_10994	EF1222	Q835Z6	adenine deaminase	Pyrimidines, nucleosides, and nucleotides	0.00409258	22.8709	4.77057
OG1RF_10995	EF1223	Q835Z5	putative S-adenosylhomocysteine deaminase	Energy metabolism	0.0019015	26.6028
OG1RF_10998	EF1226	Q835Z2	NADPH-dependent FMN reductase domain protein	Unknown function	0.0335318	-2.57498
OG1RF_11024	EF1255	Q835W5	ABC superfamily ATP binding cassette transporter, ABC protein	Transport and binding proteins	0.000862079	-2.06506
OG1RF_11027	EF1258	Q835W4	hypothetical protein OG1RF_11027	Hypothetical proteins	0.00836999	10.6862
OG1RF_11032	EF1263	Q835V9	hypothetical protein OG1RF_11032	Hypothetical proteins	0.0185006	34.0737
OG1RF_11034	EF1265	Q835V7	methyltransferase	Unknown function	0.0065864	-4.43835
OG1RF_11041	EF1272	Q835V0	hypothetical protein OG1RF_11041	Hypothetical proteins	0.0294764	-3.34503
OG1RF_11042	EF1273	Q835U9	50S ribosomal protein L7/L12	Protein synthesis	0.0259828	-3.19935
OG1RF_11065	EF1295	Q835S8	riboflavin biosynthesis protein RibF	Biosynthesis of cofactors, prosthetic groups, and carriers	0.0283194	-2.64563
OG1RF_11066	EF1296	Q835S7	GNAT family acetyltransferase	Unknown function	0.00617444	-2.76268
OG1RF_11099	EF1328	Q835P8	GntR family transcriptional regulator	Regulatory functions	0.0216965	2.30175
OG1RF_11133	EF1343	Q835N4	sugar ABC transporter ATP-binding protein	Transport and binding proteins	0.0496004	4.17944
OG1RF_11147	EF1359	Q835L8	glycerone kinase PTS family porter component IIA	Signal transduction	0.00284	-3.94781
OG1RF_11148	EF1360	Q835L7	dihydroxyacetone kinase	Unknown function	0.0218868	-2.32133	-3.44049
OG1RF_11155	EF1367	Q835L0	cold shock protein CspA	Cellular processes	0.0438994	-3.13166	-3.83829
OG1RF_11156	EF1368	Q835K9	hypothetical protein OG1RF_11156	Hypothetical proteins	0.0328067	4.50887
OG1RF_11163	EF1375	Q835K2	hypothetical protein OG1RF_11163	Hypothetical proteins	0.0119704	2.21102
OG1RF_11165	EF1377	Q835K0	DEAD/DEAH box helicase	Transcription	0.018554	-2.13357	-4.88511
OG1RF_11167	EF1379	Q835J8	alanine--tRNA ligase	Protein synthesis	0.0250552	-2.90707	-5.22757
OG1RF_11168	EF1380	Q835J7	SAM-dependent methyltransferase	Unknown function	0.0387395	-2.67704	-7.54322
OG1RF_11172	EF1384	Q835J3	hypothetical protein OG1RF_11172	Hypothetical proteins	0.0193309	2.95427
OG1RF_11182	EF1393	Q835I4	molybdenum cofactor biosynthesis protein A	Biosynthesis of cofactors, prosthetic groups, and carriers	0.00246213	3.80442
OG1RF_11189	EF1400	Q835H7	zinc-exporting ATPase	Transport and binding proteins	0.031613	-2.41573
OG1RF_11192	EF1404	Q835H3	DNA mismatch repair protein MutS	DNA metabolism	0.0234633	-2.23409
OG1RF_11194	EF1406	Q835H1	excision endonuclease subunit UvrC	DNA metabolism	0.0318965	-2.53916
OG1RF_11197	EF1409	Q835G8	ABC superfamily ATP binding cassette transporter, membrane protein	Transport and binding proteins	0.0304364	-3.21432
OG1RF_11203	EF1415	Q835G2	glutamate dehydrogenase	Amino acid biosynthesis	0.0224348	2.72345
OG1RF_11246	EF1526	Q834V5	glyceraldehyde-3-phosphate dehydrogenase	Energy metabolism	0.00638119	4.45062	-3.10483
OG1RF_11262	EF1543	Q834U0	ferredoxin	Energy metabolism	0.0474836	2.4483
OG1RF_11265	EF1546	Q834T7	LysM domain-containing protein	Unknown function	0.00464127	2.17986	-4.25145
OG1RF_11267	EF1548	Q834T5	30S ribosomal protein S1	Protein synthesis	0.0122618	2.77101
OG1RF_11278	EF1560	Q834S3	hypothetical protein OG1RF_11278	Hypothetical proteins	0.00350892	2.26949
OG1RF_11280	EF1561	Q9ANZ1	shikimate dehydrogenase	Amino acid biosynthesis	0.0166141	-8.15346
OG1RF_11282	EF1563	Q9ANY9	3-dehydroquinate synthase	Amino acid biosynthesis	0.00525198	-15.9664
OG1RF_11285	EF1566	Q9ANY6	3-phosphoshikimate 1-carboxyvinyltransferase	Amino acid biosynthesis	0.0205513	-6.16655
OG1RF_11286	EF1567	Q834S1	shikimate kinase	Amino acid biosynthesis	0.000646167	-26.3389	-9.20208
OG1RF_11287	EF1568	Q9ANY5	prephenate dehydratase	Amino acid biosynthesis	0.00995623	-17.5274
OG1RF_11326	EF1610	Q834N4	hypothetical protein OG1RF_11326	Hypothetical proteins	0.0253967	-2.99037
OG1RF_11330	EF1614	Q834N0	DNA topoisomerase subunit A	DNA metabolism	0.0108661	-2.78941	-4.10544
OG1RF_11384	EF1672	Q834I0	permease protein	Transport and binding proteins	0.0405113	2.33432	4.73136
OG1RF_11409	EF1698	Q834F7	NADPH-dependent FMN reductase domain protein	Unknown function	0.0151497	5.88943
OG1RF_11447	EF1738	Q834C8	hypothetical protein OG1RF_11447	Hypothetical proteins	0.0262061	-2.09156	-3.57305
OG1RF_11504	EF1793	Q833Y0	branched-chain-amino-acid transaminase	Amino acid biosynthesis	0.00449281	4.42401
OG1RF_11506	EF1796	Q833X8	putative lipoprotein	Cell envelope	0.00460042	4.27978
OG1RF_11517	EF1808	Q833W7	sugar isomerase protein AgaS	Unknown function	0.0214819	-3.34692
OG1RF_11568	EF1902	Q833P2	glyoxylase	Unknown function	0.0349639	2.91025
OG1RF_11569	EF1903	Q833P1	integral membrane protein	Unknown function	0.024032	2.20862
OG1RF_11580	EF1916	Q833M8	ribosome biogenesis GTP-binding protein YsxC	Protein synthesis	0.00244373	4.27112
OG1RF_11605	EF1941	Q833K6	hypothetical protein OG1RF_11605	Hypothetical proteins	0.00508821	2.35644
OG1RF_11606	EF1943	Q833K5	bicyclomycin resistance protein	Cellular processes	0.0468876	2.3582
OG1RF_11610	EF1949	Q833J9	hypothetical protein OG1RF_11610	Hypothetical proteins	0.0397345	-2.11565
OG1RF_11641	EF1979	Q833H4	replication-associated recombination protein A	DNA metabolism	0.0385223	-2.49906
OG1RF_11679	EF2076	Q832Z2	ABC superfamily ATP binding cassette transporter, binding protein	Transport and binding proteins	0.0397557	2.19314
OG1RF_11692	EF2151	Q832R7	D-fructose-6-phosphate amidotransferase	Central intermediary metabolism	0.0220905	-2.40592	-3.80585
OG1RF_11704	EF2162	Q820U0	tRNA isopentenyltransferase	Protein synthesis	0.0127336	-2.2982
OG1RF_11719	EF2175	Q832P6	LicD-like protein	Unknown function	0.0355474	3.57149
OG1RF_11725	EF2181	Q832P0	group 2 glycosyl transferase	Cell envelope	0.016892	-1.98268
OG1RF_11728	EF2184	Q832N7	hypothetical protein OG1RF_11728	Hypothetical proteins	0.0094531	-2.872
OG1RF_11750	EF2210	Q832L6	neutral zinc metallopeptidase	Protein fate	0.0309919	2.33323
OG1RF_11752	EF2212	Q832L4	hypothetical protein OG1RF_11752	Hypothetical proteins	0.012889	-2.87001
OG1RF_11754	EF2214	Q832L2	lactoylglutathione lyase	Unknown function	0.0332089	-1.97673
OG1RF_11764	EF2224	Q832K2	cell wall surface anchor family protein	Cell envelope	0.0212822	8.74057
OG1RF_11793	EF2355	Q831Y7	chaperone protein ClpB	Protein fate	0.0298005	2.72698
OG1RF_11797	EF2364	Q831Y1	xanthine permease	Transport and binding proteins	0.0346688	5.67381
OG1RF_11800	EF2367	Q831X8	family 4 N-acetylmuramoyl-L-alanine amidase	Cell envelope	0.0252955	3.18452
OG1RF_11819	EF2380	Q9RPP2	eep metalloprotease/RIP metalloprotease RseP	Protein fate	0.0240403	-1.98819
sequence present but not annotated in OG1RF genome	EF2381	Q831W6	hypothetical protein	Hypothetical proteins	0.0232841	-3.27232
OG1RF_11831	EF2396	Q831V1	UMP kinase	Pyrimidines, nucleosides, and nucleotides	0.0405469	-2.48015	-3.09337
OG1RF_11834	EF2399	Q831U8	GNAT family acetyltransferase	Unknown function	0.012172	-2.12935
OG1RF_11847	EF2415	Q831T4	GatB/Yqey family protein	Unknown function	0.0182614	2.19207	-2.87885
OG1RF_11860	EF2429	Q831S1	GMP reductase	Pyrimidines, nucleosides, and nucleotides	0.00529529	15.5421
OG1RF_11862	EF2431	Q831R9	guanine deaminase	Pyrimidines, nucleosides, and nucleotides	0.0274878	15.7567
OG1RF_11863	EF2432	Q831R8	metallo-beta-lactamase superfamily protein	Unknown function	0.0461876	-2.18247
OG1RF_11871	EF2440	Q831R0	hypothetical protein OG1RF_11871	Hypothetical proteins	0.0101261	-2.2056
OG1RF_11872	EF2441	Q831Q9	hypothetical protein OG1RF_11872	Hypothetical proteins	0.0214771	-3.11007
OG1RF_11874	EF2443	Q831Q7	30S ribosomal protein S20	Protein synthesis	0.0379561	2.45631
OG1RF_11889	EF2457	Q820T8	FtsW/RodA/SpoVE family cell division protein	Cellular processes	0.0499106	-2.1872
OG1RF_11892	EF2460	Q831P1	GTP-binding protein TypA/BipA	Unknown function	0.00851652	-2.80144
OG1RF_11893	EF2461	Q831P0	inositol-phosphate phosphatase	Unknown function	0.012328	-2.27585
OG1RF_11894	EF2462	Q831N9	hypothetical protein OG1RF_11894	Hypothetical proteins	0.00103904	-2.26759
sequence present but not annotated in OG1RF genome	EF2499	Q831K5	hypothetical protein	Hypothetical proteins	0.0184507	3.37284
OG1RF_11930	EF2548	Q831G1	hypothetical protein OG1RF_11930	Hypothetical proteins	0.0436977	2.78674
OG1RF_11966	EF2587	Q831C4	purine nucleosidase	Pyrimidines, nucleosides, and nucleotides	0.00938434	-5.14261
OG1RF_11967	EF2588	Q831C3	integral membrane protein	Unknown function	0.0127444	-4.18553
OG1RF_11970	EF2591	Q831C0	glyoxalase	Unknown function	0.049607	4.51639
OG1RF_11985	EF2607	Q831A6	ATP synthase F1 sector epsilon subunit	Energy metabolism	0.0436479	2.76126
OG1RF_11994	EF2617	Q830Z7	ribonuclease R	Transcription	0.0160925	-2.86104	-4.28071
OG1RF_11999	EF2623	Q830Z1	P-ATPase superfamily P-type ATPase cadmium transporter	Transport and binding proteins	0.0185719	-8.82637	-4.65719
OG1RF_12006	EF2633	Q93EU6	chaperonin GroEL	Protein fate	0.0179202	2.04478
OG1RF_12007	EF2634	Q93EU7	chaperone GroES	Protein fate	0.0166482	2.74591
OG1RF_12015	EF2643	Q830X5	hypothetical protein OG1RF_12015	Hypothetical proteins	0.00459802	2.98408
OG1RF_12047	EF2678	Q830U3	regulatory protein Spx	Protein synthesis	0.0110424	3.3368
OG1RF_12056	EF2687	Q830T5	hypothetical protein OG1RF_12056	Hypothetical proteins	0.00057742	-3.51689	-2.48928
OG1RF_12057	EF2688	Q830T4	Snf2 family protein	Unknown function	0.00927423	-4.29626
OG1RF_12070	EF2702	Q830S0	hypothetical protein OG1RF_12070	Hypothetical proteins	0.000494302	5.29556	-1.9641
OG1RF_12110	EF2747	Q830N2	D-alanine--D-alanine ligase	Cell envelope	0.00660717	4.95782
OG1RF_12112	EF2749	Q830N0	D-alanine--D-alanine ligase	Cell envelope	0.000649858	4.25743
sequence present but not annotated in OG1RF genome	EF2750	Q830M9	hypothetical protein	Hypothetical proteins	0.0334397	4.90724
OG1RF_12127	EF2767	Q830L3	thiaminase	Biosynthesis of cofactors, prosthetic groups, and carriers	0.0181829	-4.11159
OG1RF_12156	EF2797	Q830I5	hypothetical protein OG1RF_12156	Hypothetical proteins	0.024123	2.81809
OG1RF_12175	EF2872	Q830B8	RNA-binding protein	Unknown function	0.00431892	-3.11806	-2.78702
OG1RF_12202	EF2902	Q82ZZ5	5\'-nucleotidase	Pyrimidines, nucleosides, and nucleotides	0.0368468	-2.0575
OG1RF_12203	EF2903	Q82ZZ4	ABC superfamily ATP binding cassette transporter, substrate-binding protein	Transport and binding proteins	0.0233949	-3.57438	-3.16584
OG1RF_12255	EF2973	Q82ZS5	alkaline phosphatase	Central intermediary metabolism	0.0231285	-1.98953
OG1RF_12269	EF2987	Q82ZR1	integrating conjugative element protein	Unknown function	0.0166299	5.97083
OG1RF_12274	EF2992	Q82ZQ6	major facilitator family transporter	Transport and binding proteins	0.0452244	3.06992
OG1RF_12286	EF3006	Q82ZP4	hypothetical protein OG1RF_12286	Hypothetical proteins	0.00991649	2.35419
OG1RF_12294	EF3014	Q82ZN6	P-ATPase superfamily P-type ATPase cation transporter	Transport and binding proteins	0.00578148	-7.88972
OG1RF_12310	EF3039	Q82ZL5	peptidase propeptide and YPEB domain-containing protein	Protein fate	0.00208785	2.51007
OG1RF_12325	EF3054	Q82ZK1	putative lipoprotein	Cell envelope	0.00335854	-2.30314
OG1RF_12331	EF3060	Q93LK4	lipase	Unknown function	0.0182563	6.40162
OG1RF_12338	EF3068	Q82ZI8	DNA alkylation repair protein	DNA metabolism	0.00343679	-2.96181
OG1RF_12341	EF3072	Q82ZI4	BioY family protein	Biosynthesis of cofactors, prosthetic groups, and carriers	0.00266901	-8.9028	-4.34356
OG1RF_12351	EF3082	Q82ZH5	ferric (Fe+3) ABC superfamily ATP binding cassette transporter, binding protein	Transport and binding proteins	0.0394265	23.5066
OG1RF_12354	EF3085	Q82ZH2	ABC superfamily ATP binding cassette transporter, membrane protein	Transport and binding proteins	0.0279919	42.6556
OG1RF_12362	EF3094	Q82ZG3	cell division protein FtsY	Protein fate	0.0482402	-2.61907
OG1RF_12393	EF3130	Q82ZD4	hypothetical protein OG1RF_12393	Hypothetical proteins	0.036582	2.89665
OG1RF_12400	EF3137	Q82ZC7	PTS family mannose/fructose/sorbose porter, IIB component	Signal transduction	0.0219157	7.21841
OG1RF_12401	EF3138	Q82ZC6	PTS system mannose/fructose/sorbose transporter subunit IID	Signal transduction	0.0203329	5.46773
OG1RF_12402	EF3139	Q82ZC5	PTS family mannose/fructose/sorbose porter component IIC	Signal transduction	0.0172842	3.27638
OG1RF_12431	EF3163	Q82ZA5	phosphoribosyl pyrophosphate synthetase	Pyrimidines, nucleosides, and nucleotides	0.0451634	2.15166	-2.91041
OG1RF_12441	EF3173	Q82Z97	hypothetical protein OG1RF_12441	Hypothetical proteins	0.0417004	-2.64547
OG1RF_12477	EF3211	Q82Z62	PTS family ascorbate porter, IIB component	Signal transduction	0.000461519	-2.62747
OG1RF_12496	EF3239	Q82Z39	hypothetical protein OG1RF_12496	Hypothetical proteins	0.0197237	4.92739
OG1RF_12540	EF3295	Q82YY6	hypothetical protein OG1RF_12540	Hypothetical proteins	0.0492742	-2.30781	-4.63991
OG1RF_12543	EF3298	Q82YY3	plasmid partition ParB protein	Cellular processes	0.00848931	-2.38367
OG1RF_12547	EF3303	Q82YX8	myosin-cross-reactive antigen	Unknown function	0.00787938	3.19924
OG1RF_12549	EF3304	Q82YX7	transaldolase	Energy metabolism	0.0230816	-2.61514
OG1RF_12557	EF3312	Q820T0	tRNA modification GTPase TrmE	Cellular processes	0.0233273	-3.10363
OG1RF_12573	EF3328	Q82YV4	GntR family transcriptional regulator	Regulatory functions	0.0487689	2.04641	2.40976
