# Supplementary material for: Transcriptome Analysis of Enterococcus faecalis during Mammalian Infection Shows Cells Undergo Adaptation and Exist in a Stringent Response State
Source: PLoS One. 2014 Dec 29;9(12):e115839. doi: 10.1371/journal.pone.0115839 (PMC4278851; doi:10.1371/journal.pone.0115839)
Supplement: S2 Table — E. faecalis OG1RF in vivo differentially regulated genes identified via microarray analysis at eight hours post-infection of subdermal chambers. The fold change values for up- and down-regulated genes are shown in green and red fonts, respectively. Column H lists the corresponding positive and negative fold changes, highlighted in green and red, respectively, from the two hour microarray. Genes with text in blue font are identical or highly similar to E. coli stringent response genes [50]. Genes in boldface text were also differentially expressed in E. faecalis in a (p)ppGpp-dependent manner during stringent response activation following 15 or 30 minute treatment with mupirocin [51]. (XLS) [file pone.0115839.s004.xls]

## Sheet: Microarray 8 hours
OG1RF Locus ID (NCBI Reference Sequence NC_017316.1)	EF Locus ID (NCBI Reference Sequence NC_004668.1)	Uniprot Accession	Gene Description (NCBI Reference Sequence NC_017316.1)	Functional category	Paired T-Test: P-Value	T8/T0 Fold Change	For comparison--Microarray fold change: 2 hour
OG1RF_10005	EF0005	Q839Z1	DNA gyrase subunit B	DNA metabolism	0.0389597	-3.68342
OG1RF_10007	EF0007	Q839Z0	30S ribosomal protein S6	Protein synthesis	0.03684	-5.5762
OG1RF_10008	EF0008	Q839Y9	single-stranded DNA-binding protein	DNA metabolism	0.0326927	-5.3437
OG1RF_10009	EF0009	Q839Y8	30S ribosomal protein S18	Protein synthesis	0.00705449	-5.62844
OG1RF_10011	EF0012	Q839Y6	50S ribosomal protein L9	Protein synthesis	0.0360929	-3.57138
OG1RF_10012	EF0013	Q839Y5	replicative DNA helicase DnaB	DNA metabolism	0.0191971	-3.24231
OG1RF_10013	EF0014	Q839Y4	adenylosuccinate synthase	Pyrimidines, nucleosides, and nucleotides	0.0441552	-3.40104
OG1RF_10016	EF0017	Q839Y2	ABC superfamily ATP binding cassette transporter, ABC protein	Transport and binding proteins	0.023279	-5.61731
OG1RF_10039	EF0040	Q839W0	DNA repair protein RadA	DNA metabolism	0.0423146	-3.20846
OG1RF_10042	EF0043	Q839V7	glutamate--tRNA ligase	Protein synthesis	0.0156174	-3.45178
OG1RF_10046	EF0047	Q839V3	RNA methyltransferase	Protein synthesis	0.0351151	-4.12746
OG1RF_10047	EF0048	Q839V2	hypothetical protein OG1RF_10047	Hypothetical proteins	0.0409148	-2.85123
OG1RF_10061	EF0067	Q839T5	crossover junction ATP-dependent DNA helicase RuvB	DNA metabolism	0.0326951	-2.75795	-2.12269
OG1RF_10068	EF0076	Q839T0	3-oxoacyl-ACP reductase	Fatty acid and phospholipid metabolism	0.0454209	-3.63032
OG1RF_10069	EF0077	Q839S9	hypothetical protein OG1RF_10069	Hypothetical proteins	0.0078176	-3.87836	4.50717
OG1RF_10071	EF0079	Q839S7	stress response regulator Gls24	Cellular processes	0.0483838	-4.03963	4.11784
OG1RF_10072	EF0080	Q839S6	stress response regulator GlsB	Cellular processes	0.0383906	-2.38856	6.90971
OG1RF_10085	EF0090	Q839R8	diacylglycerol kinase catalytic domain protein	Unknown function	0.0487709	-4.4449
OG1RF_10102	EF0107	Q820V7	global nitrogen regulator NtcA	Regulatory functions	0.0246343	-6.2634	-3.02147
OG1RF_10103	EF0108	Q839Q4	UIT3 family protein	Transport and binding proteins	0.0189251	-3.63908	-2.48719
OG1RF_10125	EF0177	Q839I8	ABC superfamily ATP binding cassette transporter, binding protein	Transport and binding proteins	0.0476403	-4.30542	3.04718
OG1RF_10135	EF0187	Q839I0	purine nucleoside phosphorylase	Pyrimidines, nucleosides, and nucleotides	0.0334832	-4.57807
OG1RF_10144	EF0198	Q839H1	30S ribosomal protein S12	Protein synthesis	0.0483607	-4.84274
OG1RF_10155	EF0210	Q839G0	30S ribosomal protein S19	Protein synthesis	0.0356002	-5.53508
OG1RF_10156	EF0211	Q839F9	50S ribosomal protein L22	Protein synthesis	0.048341	-5.58619
OG1RF_10157	EF0212	Q839F8	30S ribosomal protein S3	Protein synthesis	0.0344969	-6.64452	-2.32666
OG1RF_10159	EF0214	Q839F6	50S ribosomal protein L29	Protein synthesis	0.0419106	-4.83808
OG1RF_10161	EF0216	Q839F4	50S ribosomal protein L14	Protein synthesis	0.0493043	-3.84732
OG1RF_10162	EF0217	Q839F3	50S ribosomal protein L24	Protein synthesis	0.0300988	-4.4224
OG1RF_10163	EF0218	Q839F2	50S ribosomal protein L5	Protein synthesis	0.0156277	-5.8419
OG1RF_10165	EF0220	Q839F0	30S ribosomal protein S8	Protein synthesis	0.0374016	-5.61156
OG1RF_10166	EF0221	Q839E9	50S ribosomal protein L6	Protein synthesis	0.0106597	-7.04988
OG1RF_10169	EF0225	Q839E6	50S ribosomal protein L30	Protein synthesis	0.0153846	-6.01412
OG1RF_10170	EF0226	Q839E5	50S ribosomal protein L15	Protein synthesis	0.0352162	-5.31004
OG1RF_10171	EF0227	Q839E4	preprotein translocase subunit SecY	Protein fate	0.0309845	-4.50728
OG1RF_10174	EF0230	Q839E1	50S ribosomal protein L36	Protein synthesis	0.0186978	-3.47246
OG1RF_10175	EF0231	P59754	30S ribosomal protein S13	Protein synthesis	0.04869	-6.32305
OG1RF_10188	EF0244	Q839D1	GNAT family acetyltransferase	Unknown function	0.012714	4.56211
OG1RF_10198	EF0253	Q839C2	aldehyde dehydrogenase	Energy metabolism	0.0188433	3.60699
OG1RF_10205	EF0261	Q839B5	septum formation initiator protein	Cellular processes	0.0404091	-3.71104
OG1RF_10206	EF0262	Q839B4	S1 RNA-binding domain protein	Unknown function	0.0278487	-4.44572
OG1RF_10209	EF0265	Q839B1	cell division protein FtsH	Cellular processes	0.0226169	-6.64024
OG1RF_10210	EF0266	Q839B0	chaperonin HslO	Protein fate	0.0360199	-2.23263
OG1RF_10211	EF0267	Q839A9	tRNA-dihydrouridine synthase	Protein synthesis	0.0366475	-5.46515
OG1RF_10212	EF0268	Q839A8	lysine--tRNA ligase	Protein synthesis	0.0245641	-3.52051
OG1RF_10225	EF0282	Q820V5	enoyl-ACP reductase	Fatty acid and phospholipid metabolism	0.00720502	-2.48913
OG1RF_10226	EF0283	Q820V4	3-oxoacyl-(acyl-carrier-protein) synthase II	Fatty acid and phospholipid metabolism	0.0388448	-4.76381
OG1RF_10230	EF0287	Q838Z5	elongation factor P	Protein synthesis	0.0400468	-3.35776
OG1RF_10231	EF0288	Q838Z4	hypothetical protein OG1RF_10231	Hypothetical proteins	0.00567589	-7.94181
OG1RF_10234	EF0291	Q838Z1	6-phospho-beta-glucosidase	Energy metabolism	0.00484982	5.61568
OG1RF_10235	EF0292	Q838Z0	PTS family lactose-N,N\'-diacetylchitobiose-beta-glucoside (lac) porter component IIBC	Signal transduction	0.0284255	4.19007
OG1RF_10245	EF0302	Q838Y1	aminopeptidase C	Protein fate	0.0164757	-3.2635
OG1RF_10255	EF0368	Q838R7	aspartate kinase	Amino acid biosynthesis	0.0419206	-4.28834
OG1RF_10257	EF0370	Q838R5	septation ring formation regulator EzrA	Cellular processes	0.00758294	-9.52005
OG1RF_10268	EF0380	Q838Q6	hypothetical protein OG1RF_10268	Hypothetical proteins	0.0109622	-2.15261	2.60059
OG1RF_10271	EF0383	Q838Q3	hypothetical protein OG1RF_10271	Hypothetical proteins	0.0166293	6.81336
OG1RF_10283	EF0396	Q838P3	hypothetical protein OG1RF_10283	Hypothetical proteins	0.0318564	-2.50362
OG1RF_10287	EF0401	Q838N8	pyroglutamyl-peptidase I	Protein fate	0.0148347	-3.93222
OG1RF_10332	EF0447	Q838K0	putative isochorismate synthase	Biosynthesis of cofactors, prosthetic groups, and carriers	0.0451045	-3.45935	-2.70319
OG1RF_10338	EF0453	Q838J4	organic hydroperoxide resistance protein	Unknown function	0.00843971	-2.17345
OG1RF_10348	EF0463	Q838I4	superoxide dismutase	Cellular processes	0.0453201	-3.21708
OG1RF_10357	EF0472	Q838H6	ribonucleotide-diphosphate reductase subunit gamma	Pyrimidines, nucleosides, and nucleotides	0.0343918	-2.5997
OG1RF_10366	EF0633	Q838D7	tyrosine--tRNA ligase	Protein synthesis	0.0406895	-8.27155	-4.19381
OG1RF_10392	EF0661	Q838B1	M3 family peptidase	Protein fate	0.0376128	-3.05851
OG1RF_10402	EF0671	Q838A2	dipeptidase PepV	Protein fate	0.0143748	-11.6545
OG1RF_10420	EF0682	Q837Z2	DNA repair exonuclease	DNA metabolism	0.0246317	-2.1433
OG1RF_10422	EF0684	Q837Z0	CMP-binding-factor 1	Unknown function	0.0289315	-2.46319
OG1RF_10435	EF0697	Q837X8	hypothetical protein OG1RF_10435	Hypothetical proteins	0.0150832	-2.71207	2.89994
OG1RF_10452	EF0715	Q837W3	trigger factor	Protein fate	0.0443361	-4.6657
OG1RF_10461	EF0724	Q837V4	glutamyl-tRNA(Gln) amidotransferase subunit C	Protein synthesis	0.0189308	-5.46241
OG1RF_10469	EF0732	Q837U7	ornithine carbamoyltransferase	Amino acid biosynthesis	0.0370389	8.58135
OG1RF_10470	EF0733	Q837U6	amino acid permease	Transport and binding proteins	0.0368441	6.59109
OG1RF_10483	EF0748	Q837T2	rhodanese family protein	Cellular processes	0.00803466	-2.96916
OG1RF_10495	EF0760	Q837S1	ABC superfamily ATP binding cassette transporter, ABC protein	Transport and binding proteins	0.0220186	-5.03315	-3.16768
OG1RF_10496	EF0761	Q837S0	amino acid ABC superfamily ATP binding cassette transporter, binding/permease protein	Transport and binding proteins	0.0481287	-4.33184
OG1RF_10502	EF0768	Q837R3	hypothetical protein OG1RF_10502	Hypothetical proteins	0.00917481	-2.93534
OG1RF_10513	EF0781	Q837Q2	cold shock protein B	Cellular processes	0.0365223	-7.56364
OG1RF_10525	EF0791	Q837P3	TetR family transcriptional regulator	Regulatory functions	0.0183855	-2.38048
OG1RF_10533	EF0799	P37710	cell wall lysis protein	Cell envelope	0.0270666	-4.67392
OG1RF_10534	EF0801	Q837N5	leucyl-tRNA synthetase	Protein synthesis	0.0412232	-4.36064
OG1RF_10568	EF0837	Q837K0	metal-dependent hydrolase	Unknown function	0.0285695	3.88019
OG1RF_10586	EF0856	Q837I3	protein-tyrosine-phosphatase	Regulatory functions	0.0428307	2.18404
OG1RF_10587	EF0857	Q837I2	hypothetical protein OG1RF_10587	Hypothetical proteins	0.0248468	-5.385	-2.03527
OG1RF_10595	EF0865	Q837H4	glycine betaine/L-proline ABC superfamily ATP binding cassette transporter, ABC protein	Transport and binding proteins	0.0201172	-4.43923
OG1RF_10625	EF0897	Q837E6	preprotein translocase subunit YajC	Protein fate	0.00406387	-4.66032
OG1RF_10630	EF0903	Q837E0	diphosphomevalonate decarboxylase	Biosynthesis of cofactors, prosthetic groups, and carriers	0.0390267	2.84587
OG1RF_10634	EF0907	Q837D6	oligopeptide ABC superfamily ATP binding cassette transporter, binding protein	Transport and binding proteins	0.0235327	-2.01767
OG1RF_10636	EF0909	Q837D4	oligopeptide ABC superfamily ATP binding cassette transporter, membrane protein	Transport and binding proteins	0.0279207	-4.38181
OG1RF_10637	EF0910	Q837D3	oligopeptide ABC superfamily ATP binding cassette transporter, membrane protein	Transport and binding proteins	0.0339833	-2.9369
OG1RF_10666	EF0939	Q837A4	methylglyoxal synthase	Energy metabolism	0.0171851	-2.11791
OG1RF_10716	EF0982	Q836W3	hemolysin A	Cellular processes	0.0461418	-4.81985
OG1RF_10721	EF0988	O07103	cell division protein MraZ	Cellular processes	0.00928819	-3.95672
OG1RF_10728	EF0995	Q836V6	cell division protein FtsQ	Cellular processes	0.0454223	-3.24842
OG1RF_10729	EF0996	O07111	cell division protein FtsA	Cellular processes	0.00913279	-4.0903
OG1RF_10731	EF0998	Q836V5	YggS family pyridoxal phosphate enzyme	Amino acid biosynthesis	0.0479763	-3.5986
OG1RF_10732	EF0999	Q836V4	hypothetical protein OG1RF_10732	Hypothetical proteins	0.0337493	-4.0306
OG1RF_10734	EF1001	Q836V2	S4 domain-containing protein YlmH	Unknown function	0.0484387	-2.9436
OG1RF_10736	EF1003	Q836V1	isoleucine--tRNA ligase	Protein synthesis	0.0349927	-3.22609
OG1RF_10749	EF1016	Q836U1	hypothetical protein OG1RF_10749	Hypothetical proteins	0.00577801	2.90087
OG1RF_10771	EF1038	Q836S0	putative lipoprotein	Cell envelope	0.0103244	4.18908
OG1RF_10778	EF1045	Q836R3	6-phosphofructokinase	Energy metabolism	0.0373826	-5.96201
OG1RF_10779	EF1046	Q836R2	pyruvate kinase	Energy metabolism	0.0465501	-8.309
OG1RF_10781	EF1048	Q836R0	50S ribosomal protein L32	Protein synthesis	0.0313821	-2.30159
OG1RF_10782	EF1049	Q836Q9	phosphogluconate dehydrogenase (decarboxylating)	Energy metabolism	0.0386684	-6.7045
OG1RF_10783	EF1050	Q836Q8	response regulator	Regulatory functions	0.0012732	-3.9891	-2.42475
OG1RF_10839	EF1058	Q836Q0	universal stress protein	Cellular processes	0.037055	-3.49023	2.46178
OG1RF_10860	EF1081	Q836M9	hypothetical protein OG1RF_10860	Hypothetical proteins	0.0199176	2.07103
OG1RF_10869	EF1091	Q836M0	von Willebrand factor type A domain-containing protein	Unknown function	0.02203	-5.60843
OG1RF_10870	EF1092	Q836L9	cell wall surface anchor family protein	Cell envelope	0.039921	-3.89379
OG1RF_10875	EF1097	Q836L4	hypothetical protein OG1RF_10875	Hypothetical proteins	0.00781849	-8.1343
OG1RF_10892	EF1114	Q836J7	transcriptional regulator	Transcription	0.0397383	-2.24983
OG1RF_10897	EF1119	Q836J2	glutamine ABC superfamily ATP binding cassette transporter, binding protein	Transport and binding proteins	0.0225062	-4.85155
OG1RF_10898	EF1120	Q836J1	ABC superfamily ATP binding cassette transporter, ABC protein	Transport and binding proteins	0.0174114	-3.59903
OG1RF_10923	EF1146	Q836G6	DNA-directed RNA polymerase sigma subunit RpoE	Transcription	0.0492462	-6.11379
OG1RF_10924	EF1147	Q836G5	CTP synthase	Pyrimidines, nucleosides, and nucleotides	0.0221193	-7.91412	-5.68292
OG1RF_10928	EF1151	Q836G2	cell division initiation protein DivIVA	Cellular processes	0.0115038	-6.25525
OG1RF_10930	EF1153	Q836G0	putative carboxypeptidase Taq	Protein fate	0.0489119	-3.99583	-2.22667
OG1RF_10931	EF1154	Q836F9	putative DNA replication protein DnaD	DNA metabolism	0.0125951	-8.88191
OG1RF_10932	EF1155	Q836F8	endonuclease III	DNA metabolism	0.0198634	-3.33695
OG1RF_10933	EF1156	Q836F7	GntR family transcriptional regulator	Regulatory functions	0.0191645	-2.142
OG1RF_10938	EF1161	Q836F3	hypothetical protein OG1RF_10938	Hypothetical proteins	0.00982536	5.3136
OG1RF_10955	EF1183	Q836D2	aspartate-semialdehyde dehydrogenase	Amino acid biosynthesis	0.0457928	-7.35228
OG1RF_10956	EF1184	Q836D1	dihydrodipicolinate synthase	Amino acid biosynthesis	0.0307884	-8.08439
OG1RF_10957	EF1185	Q836D0	metallo-beta-lactamase superfamily protein	Unknown function	0.00921254	-4.17621
OG1RF_10962	EF1190	Q836C5	hypothetical protein OG1RF_10962	Hypothetical proteins	0.0337705	-4.13314
OG1RF_10975	EF1203	Q836B2	crossover junction endodeoxyribonuclease	DNA metabolism	0.00743404	-2.56696
OG1RF_10976	EF1204	Q836B1	hypothetical protein OG1RF_10976	Hypothetical proteins	0.0127451	-2.47936	2.11182
OG1RF_10990	EF1218	Q836A0	spermidine/putrescine ABC superfamily ATP binding cassette transporter, membrane protein	Transport and binding proteins	0.0406724	4.47704
OG1RF_10994	EF1222	Q835Z6	adenine deaminase	Pyrimidines, nucleosides, and nucleotides	0.0354982	4.77057	22.8709
OG1RF_11020	EF1250	Q835W9	hypothetical protein OG1RF_11020	Hypothetical proteins	0.040003	-2.0948
OG1RF_11033	EF1264	Q835V8	sulfatase	Unknown function	0.0412924	-2.25684
OG1RF_11057	EF1287	Q835T5	hypothetical protein OG1RF_11057	Hypothetical proteins	0.0290398	-3.10793
OG1RF_11058	EF1288	Q835T4	ABC superfamily ATP binding cassette transporter permease subunit	Transport and binding proteins	0.0456183	-2.74056
OG1RF_11085	EF1314	Q835R1	aspartate aminotransferase	Amino acid biosynthesis	0.0329802	-2.00346
OG1RF_11096	EF1325	Q835Q1	hypothetical protein OG1RF_11096	Hypothetical proteins	0.0492473	-2.98437
OG1RF_11141	EF1353	Q835M4	pyruvate dehydrogenase complex E1 component alpha subunit	Energy metabolism	0.0409269	-3.61137
OG1RF_11143	EF1355	Q835M2	pyruvate dehydrogenase complex E2, dihydrolipoamide acetyltransferase	Energy metabolism	0.0251075	-3.57343
OG1RF_11148	EF1360	Q835L7	dihydroxyacetone kinase	Unknown function	0.0424054	-3.44049	-2.32133
OG1RF_11149	EF1361	Q835L6	dihydroxyacetone kinase	Unknown function	0.0191782	-3.55404
OG1RF_11155	EF1367	Q835L0	cold shock protein CspA	Cellular processes	0.0242138	-3.83829	-3.13166
OG1RF_11165	EF1377	Q835K0	DEAD/DEAH box helicase	Transcription	0.0329003	-4.88511	-2.13357
OG1RF_11167	EF1379	Q835J8	alanine--tRNA ligase	Protein synthesis	0.0263895	-5.22757	-2.90707
OG1RF_11168	EF1380	Q835J7	SAM-dependent methyltransferase	Unknown function	0.0262267	-7.54322	-2.67704
OG1RF_11170	EF1382	Q835J5	M20 family tripeptide aminopeptidase	Protein fate	0.0466157	-3.65487
OG1RF_11183	EF1394	Q835I3	MOSC domain-containing protein	Unknown function	0.048697	4.6555
OG1RF_11204	EF1416	Q835G1	glucose-6-phosphate isomerase	Energy metabolism	0.00888878	-4.55775
OG1RF_11214	EF1499	Q834X8	proton (H+) or sodium (Na+) translocating V-type ATPase (V-ATPase), subunit B	Energy metabolism	0.0184315	-3.09625
OG1RF_11216	EF1501	Q834X6	hypothetical protein OG1RF_11216	Hypothetical proteins	0.0304925	-2.96298
OG1RF_11240	EF1519	Q834V9	E1-E2 family cation-transporting ATPase	Transport and binding proteins	0.0295761	-2.90707
OG1RF_11241	EF1521	P52308	DNA primase	DNA metabolism	0.0248841	-3.4779
OG1RF_11242	EF1522	P52329	RNA polymerase sigma factor rpoD	Transcription	0.0190372	-3.67309
OG1RF_11246	EF1526	Q834V5	glyceraldehyde-3-phosphate dehydrogenase	Energy metabolism	0.000744614	-3.10483	4.45062
OG1RF_11249	EF1529	Q834V2	PTS system transporter subunit IIC	Signal transduction	0.0296007	2.58371
OG1RF_11265	EF1546	Q834T7	LysM domain-containing protein	Unknown function	0.0281154	-4.25145	2.17986
OG1RF_11266	EF1547	Q834T6	cytidylate kinase	Pyrimidines, nucleosides, and nucleotides	0.00675425	-5.77067
OG1RF_11269	EF1550	Q834T3	DNA-binding protein HU	DNA metabolism	0.018335	-7.74069
OG1RF_11286	EF1567	Q834S1	shikimate kinase	Amino acid biosynthesis	0.0256792	-9.20208	-26.3389
OG1RF_11289	EF1570	Q834R9	DegV family protein	Unknown function	0.0106074	-5.9363
OG1RF_11291	EF1572	Q834R7	hypothetical protein OG1RF_11291	Hypothetical proteins	0.033056	-2.14186
OG1RF_11292	EF1573	Q834R6	hypothetical protein OG1RF_11292	Hypothetical proteins	0.00974618	-3.01556
OG1RF_11299	EF1580	Q834Q9	hypothetical protein OG1RF_11299	Hypothetical proteins	0.0331581	-6.87875
OG1RF_11302	EF1583	Q834Q7	N-acetylmuramoyl-L-alanine amidase	Cell envelope	0.0250547	-2.25566
OG1RF_11304	EF1585	Q834Q5	fur family transcriptional regulator	Regulatory functions	0.0150872	-3.22885
OG1RF_11305	EF1586	P37061	NADH dehydrogenase	Energy metabolism	0.0104348	-6.6151
OG1RF_11308	EF1590	Q834Q2	N-acetyltransferase	Cellular processes	0.0237924	-2.2978
OG1RF_11328	EF1612	Q834N2	pyruvate formate-lyase activating enzyme	Energy metabolism	0.047935	-2.16253
OG1RF_11330	EF1614	Q834N0	DNA topoisomerase subunit A	DNA metabolism	0.0195988	-4.10544	-2.78941
OG1RF_11339	EF1623	Q834M2	ribonuclease III	Transcription	0.020185	2.52843
OG1RF_11344	EF1629	Q834L7	ethanolamine ammonia-lyase large subunit	Energy metabolism	0.0395665	-6.59546
OG1RF_11379	EF1667	Q834I5	short chain dehydrogenase	Unknown function	0.0146061	-2.14305
OG1RF_11384	EF1672	Q834I0	permease protein	Transport and binding proteins	0.0492354	4.73136	2.33432
OG1RF_11410	EF1699	Q834F6	MerR family transcriptional regulator	Regulatory functions	0.00502699	-3.11412
OG1RF_11411	EF1700	Q834F5	signal recognition particle protein	Protein fate	0.024489	-4.07444
OG1RF_11414	EF1703	Q834F2	response regulator	Regulatory functions	0.0269614	-1.99504
OG1RF_11447	EF1738	Q834C8	hypothetical protein OG1RF_11447	Hypothetical proteins	0.00715763	-3.57305	-2.09156
OG1RF_11453	EF1741	O87746	catabolite control protein A	Regulatory functions	0.00605329	-8.29298
OG1RF_11454	EF1743	Q834C5	xaa-Pro dipeptidase	Protein fate	0.0472926	-2.51274
OG1RF_11477	EF1764	Q834A6	ribosomal subunit interface protein	Protein synthesis	0.0096263	-2.76893
OG1RF_11512	EF1803	Q833X2	PTS family mannose/fructose/sorbose porter component IIC	Signal transduction	0.0368765	4.67809
OG1RF_11526	EF1818	Q833V7	gelatinase	Cell envelope	0.0479771	-5.03601
OG1RF_11565	EF1899	Q820U3	tRNA (guanine-N(1)-)-methyltransferase	Protein synthesis	0.0169217	2.73437
OG1RF_11571	EF1906	Q833N8	membrane protein	Cell envelope	0.0269704	-3.93904
OG1RF_11664	EF2059	Q833A8	ABC superfamily ATP binding cassette transporter, ABC/membrane protein	Energy metabolism	0.0252923	-3.52859
OG1RF_11684	EF2082	Q832Y6	ABC superfamily ATP binding cassette transporter, binding protein	Transport and binding proteins	0.0123638	3.4809
OG1RF_11692	EF2151	Q832R7	D-fructose-6-phosphate amidotransferase	Central intermediary metabolism	0.00118798	-3.80585	-2.40592
OG1RF_11697	EF2156	Q832R3	hypothetical protein OG1RF_11697	Hypothetical proteins	3.86053e-05	-3.57037
OG1RF_11698	EF2157	Q832R2	hypothetical protein OG1RF_11698	Hypothetical proteins	0.00541696	-2.06802
OG1RF_11702	EF2160	Q832Q9	regulatory protein GlnR	Regulatory functions	0.0108463	-4.6735
OG1RF_11720	EF2176	Q832P5	group 2 glycosyl transferase	Cell envelope	0.0135207	2.45985
OG1RF_11731	EF2191	Q832N2	dTDP-4-dehydrorhamnose reductase	Cell envelope	0.0371394	-2.56546
OG1RF_11733	EF2193	Q832N0	dTDP-4-dehydrorhamnose 3,5-epimerase	Cell envelope	0.00326071	-6.79613
OG1RF_11740	EF2200	Q832M5	M24 family methionyl aminopeptidase	Protein fate	0.00764935	-3.2883
OG1RF_11741	EF2201	Q832M4	flavodoxin	Energy metabolism	0.0480799	-2.46215
OG1RF_11749	EF2209	Q832L7	hypothetical protein OG1RF_11749	Hypothetical proteins	0.0339349	-2.49664
OG1RF_11769	EF2229	Q832J7	hypothetical protein OG1RF_11769	Hypothetical proteins	0.0231454	26.7226
OG1RF_11774	EF2234	Q832J2	sugar ABC superfamily ATP binding cassette transporter, sugar-binding protein	Transport and binding proteins	0.041194	11.4853
OG1RF_11805	EF2371	Q831X4	asparagine--tRNA ligase	Protein synthesis	0.0416756	-2.82444
OG1RF_11809	EF2376	Q831X0	hypothetical protein OG1RF_11809	Hypothetical proteins	0.0426082	5.02268
OG1RF_11818	EF2379	Q831W7	proline--tRNA ligase	Protein synthesis	0.023926	-3.83821
OG1RF_11825	EF2390	Q831V7	ABC superfamily ATP binding cassette transporter, membrane protein	Transport and binding proteins	0.0364827	-2.97368
OG1RF_11831	EF2396	Q831V1	UMP kinase	Pyrimidines, nucleosides, and nucleotides	0.0336588	-3.09337	-2.48015
OG1RF_11832	EF2397	Q831V0	elongation factor EF1B	Protein synthesis	0.00923619	-6.36941
OG1RF_11833	EF2398	Q831U9	30S ribosomal protein S2	Protein synthesis	0.0331496	-6.57481
OG1RF_11837	EF2404	Q831U5	Oxa1 family cytochrome oxidase biogenesis protein	Central intermediary metabolism	0.0462347	-3.48257
OG1RF_11838	EF2405	Q831U4	hypothetical protein OG1RF_11838	Hypothetical proteins	0.0171157	-4.17686
OG1RF_11842	EF2410	Q831T9	GTP-binding protein Era	Regulatory functions	0.0253974	-3.06463
OG1RF_11845	EF2413	Q831T6	metal-dependent phosphohydrolase	Unknown function	0.0171382	-3.40545
OG1RF_11847	EF2415	Q831T4	GatB/Yqey family protein	Unknown function	0.0429245	-2.87885	2.19207
OG1RF_11848	EF2416	Q831T3	30S ribosomal protein S21	Protein synthesis	0.0280079	-3.75097
OG1RF_11851	EF2420	Q831T0	homoserine kinase	Amino acid biosynthesis	0.0175411	-4.96164
OG1RF_11852	EF2421	Q831S9	threonine synthase	Amino acid biosynthesis	0.0343923	-4.75612
OG1RF_11853	EF2422	Q831S8	homoserine dehydrogenase	Amino acid biosynthesis	0.0285541	-5.59227
OG1RF_11876	EF2445	Q831Q5	2-dehydropantoate 2-reductase	Biosynthesis of cofactors, prosthetic groups, and carriers	0.0362421	-3.88069
OG1RF_11885	EF2453	Q831P7	hypothetical protein OG1RF_11885	Hypothetical proteins	0.0258209	-3.48513
OG1RF_11903	EF2472	Q831N0	O-sialoglycoprotein endopeptidase	Protein fate	0.0277286	-5.0726
OG1RF_11916	EF2496	Q831K8	ABC superfamily ATP binding cassette transporter, binding protein	Transport and binding proteins	0.0149396	-3.42947
OG1RF_11919	EF2500	Q831K4	glycine cleavage system H protein	Energy metabolism	0.0218722	-4.32433
OG1RF_11932	EF2550	Q831F9	serine hydroxymethyltransferase	Amino acid biosynthesis	0.0271236	-3.29887
OG1RF_11933	EF2552	Q831F8	Sua5/YciO/YrdC/YwlC family protein	Unknown function	0.0178523	-3.61597
OG1RF_11935	EF2554	Q831F6	peptide chain release factor RF1	Protein synthesis	0.036762	-3.72452
OG1RF_11938	EF2556	Q831F4	fumarate reductase	Energy metabolism	0.0405158	-4.02274
OG1RF_11979	EF2601	Q831B2	FMN-dependent NADH-azoreductase	Cellular processes	0.0390231	-2.08392
OG1RF_11981	EF2603	Q831B0	PTS family glucitol/sorbitol porter component IIA	Signal transduction	0.00162261	-3.71618
OG1RF_11983	EF2605	Q831A8	UDP-N-acetylglucosamine 1-carboxyvinyltransferase	Cell envelope	0.0236467	-2.90723
OG1RF_11986	EF2608	Q831A5	ATP synthase F1 sector beta subunit	Energy metabolism	0.0122868	-5.07152
OG1RF_11988	EF2610	Q831A3	ATP synthase F1 subcomplex subunit alpha	Energy metabolism	0.0446952	-4.90883
OG1RF_11989	EF2611	Q831A2	ATP synthase F1 sector delta subunit	Energy metabolism	0.00889627	-8.03104
OG1RF_11991	EF2613	Q831A0	ATP synthase F0 subunit C	Energy metabolism	0.0349563	-3.64896
OG1RF_11992	EF2614	Q830Z9	ATP synthase F0 subunit A	Energy metabolism	0.0300746	-3.3293
OG1RF_11993	EF2616	P59630	SsrA-binding protein	Protein synthesis	0.0290759	-4.21457
OG1RF_11994	EF2617	Q830Z7	ribonuclease R	Transcription	0.021466	-4.28071	-2.86104
OG1RF_11997	EF2621	Q830Z3	GNAT family acetyltransferase	Unknown function	0.0284192	-7.25626
OG1RF_11999	EF2623	Q830Z1	P-ATPase superfamily P-type ATPase cadmium transporter	Transport and binding proteins	0.0241962	-4.65719	-8.82637
OG1RF_12056	EF2687	Q830T5	hypothetical protein OG1RF_12056	Hypothetical proteins	0.0163743	-2.48928	-3.51689
OG1RF_12063	EF2694	Q830S8	MTA/SAH nucleosidase	Pyrimidines, nucleosides, and nucleotides	0.044667	-2.3918
OG1RF_12067	EF2698	Q830S4	tellurite resistance protein	Cellular processes	0.0161918	-3.19136
OG1RF_12070	EF2702	Q830S0	hypothetical protein OG1RF_12070	Hypothetical proteins	0.0463649	-1.9641	5.29556
OG1RF_12073	EF2705	Q830R7	recombination regulator RecX	Regulatory functions	0.00656771	-2.45693
OG1RF_12076	EF2709	Q830R3	cryptic beta-D-galactosidase subunit alpha	Energy metabolism	0.0216535	2.58738
OG1RF_12082	EF2718	Q830Q6	50S ribosomal protein L1	Protein synthesis	0.0328964	-5.56145
OG1RF_12083	EF2719	Q830Q5	50S ribosomal protein L11	Protein synthesis	0.0238828	-8.65411
OG1RF_12103	EF2739	O30738	peroxiredoxin	Cellular processes	0.0407428	-4.36494
OG1RF_12106	EF2742	Q830N6	metallo-beta-lactamase	Unknown function	0.0280883	-3.21276
OG1RF_12115	EF2754	Q830M6	anaerobic ribonucleoside-triphosphate reductase large subunit	Pyrimidines, nucleosides, and nucleotides	0.039357	-5.44718
OG1RF_12116	EF2755	Q830M5	pyruvate formate-lyase activating enzyme	Pyrimidines, nucleosides, and nucleotides	0.0438332	-2.87155
OG1RF_12123	EF2762	Q830L8	DNA-directed DNA polymerase III subunit delta prime	DNA metabolism	0.0150231	-5.70862
OG1RF_12125	EF2764	Q830L6	thymidylate kinase	Pyrimidines, nucleosides, and nucleotides	0.0438926	-2.50373
OG1RF_12146	EF2787	Q830J5	rhodanese family protein	Cellular processes	0.0229333	-5.09054
OG1RF_12171	EF2868	Q830C1	methyltransferase	Unknown function	0.0473418	-3.55838
OG1RF_12175	EF2872	Q830B8	RNA-binding protein	Unknown function	0.0267099	-2.78702	-3.11806
OG1RF_12182	EF2879	Q830B2	acetyl-CoA carboxylase biotin carboxyl carrier subunit	Fatty acid and phospholipid metabolism	0.044248	-3.55476
OG1RF_12187	EF2884	Q830B0	acyl carrier protein	Fatty acid and phospholipid metabolism	0.0152275	-6.82903
OG1RF_12203	EF2903	Q82ZZ4	ABC superfamily ATP binding cassette transporter, substrate-binding protein	Transport and binding proteins	0.0206952	-3.16584	-3.57438
OG1RF_12208	EF2908	Q82ZY9	group 2 glycosyl transferase	Cell envelope	0.032732	-4.33167
OG1RF_12215	EF2915	Q82ZY2	aminodeoxychorismate lyase	Biosynthesis of cofactors, prosthetic groups, and carriers	0.0453823	-2.1166
OG1RF_12249	EF2966	Q82ZT1	BglG family transcriptional antiterminator	Regulatory functions	0.0197519	-4.04242
OG1RF_12289	EF3009	Q82ZP1	hypothetical protein OG1RF_12289	Hypothetical proteins	0.0426456	13.1817
OG1RF_12290	EF3010	Q82ZP0	FdrA protein	Unknown function	0.0394546	6.36914
OG1RF_12308	EF3036	Q82ZL7	thioredoxin family protein	Energy metabolism	0.0446732	-2.41127
OG1RF_12309	EF3037	Q82ZL6	glutamyl aminopeptidase	Protein fate	0.00100679	-4.28123
OG1RF_12322	EF3051	Q82ZK4	hypothetical protein OG1RF_12322	Hypothetical proteins	0.00898422	2.77541
OG1RF_12334	EF3064	Q82ZJ2	polyribonucleotide nucleotidyltransferase	Transcription	0.0330613	-3.24649
OG1RF_12339	EF3069	Q82ZI7	formate/nitrite transporter	Transport and binding proteins	0.0175067	-2.1049
OG1RF_12340	EF3070	Q82ZI6	30S ribosomal protein S4	Protein synthesis	0.00205064	-4.75292
sequence present but not annotated in OG1RF genome	EF3071	Q82ZI5	hypothetical protein	Hypothetical proteins	0.0140826	-4.57313
OG1RF_12341	EF3072	Q82ZI4	BioY family protein	Biosynthesis of cofactors, prosthetic groups, and carriers	0.013938	-4.34356	-8.9028
OG1RF_12349	EF3080	Q82ZH7	tripeptide aminopeptidase	Protein fate	0.0208631	5.72334
OG1RF_12350	EF3081	Q82ZH6	oligopeptide ABC superfamily ATP binding cassette transporter, binding protein	Transport and binding proteins	0.0217166	4.6719
OG1RF_12366	EF3106	Q82ZF4	peptide ABC superfamily ATP binding cassette transporter, binding protein	Transport and binding proteins	0.0245152	-4.78266
OG1RF_12372	EF3112	Q82ZE8	fatty acid/phospholipid synthesis protein PlsX	Fatty acid and phospholipid metabolism	0.0205905	-2.89985
OG1RF_12381	EF3117	Q82ZE3	thiamine diphosphokinase	Biosynthesis of cofactors, prosthetic groups, and carriers	0.00771954	-1.9952
OG1RF_12385	EF3121	Q82ZE0	serine/threonine protein phosphatase 1	Unknown function	0.0273453	-3.59611
OG1RF_12386	EF3122	Q82ZD9	ribosomal RNA small subunit methyltransferase B	Protein synthesis	0.0271364	-2.4954
OG1RF_12390	EF3126	Q82ZD6	DNA-directed RNA polymerase subunit omega	Transcription	0.020776	-3.90404
OG1RF_12417	EF3149	Q82ZB7	hypothetical protein OG1RF_12417	Hypothetical proteins	0.000880423	-3.10053
OG1RF_12420	EF3152	Q82ZB4	large conductance mechanosensitive channel protein	Cellular processes	0.0282864	-2.31506
OG1RF_12431	EF3163	Q82ZA5	phosphoribosyl pyrophosphate synthetase	Pyrimidines, nucleosides, and nucleotides	0.0421626	-2.91041	2.15166
OG1RF_12438	EF3170	Q82Z99	2\',3\'-cyclic-nucleotide 2\'-phosphodiesterase	Unknown function	0.00365145	-2.72288
OG1RF_12446	EF3178	Q82Z92	succinyl-diaminopimelate desuccinylase	Protein fate	0.0322758	-2.84007
OG1RF_12459	EF3192	Q82Z79	isochorismatase transposase	Unknown function	0.0107499	-2.29296
OG1RF_12461	EF3194	Q82Z77	murein hydrolase regulator LrgA	Unknown function	0.0260001	-3.27077
OG1RF_12509	EF3256	Q82Z23	pheromone cAD1 lipoprotein	Cell envelope	0.043017	-5.50211
OG1RF_12519	EF3270	Q82Z09	glutathione-disulfide reductase	Biosynthesis of cofactors, prosthetic groups, and carriers	0.0120742	-3.21248
OG1RF_12521	EF3272	Q82Z07	cro/CI family zinc-binding transcriptional regulator	Regulatory functions	0.0369193	-2.39414
OG1RF_12522	EF3273	Q82Z06	hypothetical protein OG1RF_12522	Hypothetical proteins	0.0459834	-2.80695
OG1RF_12526	EF3278	Q82Z01	hypothetical protein OG1RF_12526	Hypothetical proteins	0.0429592	-2.31807
OG1RF_12540	EF3295	Q82YY6	hypothetical protein OG1RF_12540	Hypothetical proteins	0.0475248	-4.63991	-2.30781
OG1RF_12545	EF3300	Q82YY1	16S rRNA methyltransferase GidB	Unknown function	0.0466814	-3.32981
OG1RF_12573	EF3328	Q82YV4	GntR family transcriptional regulator	Regulatory functions	0.0375805	2.40976	2.04641
OG1RF_12575	EF3330	Q82YV2	RNA-binding protein	Unknown function	0.0156061	-6.35335
OG1RF_12577	EF3332	Q82YV0	ribonuclease P	Transcription	0.0358264	-4.3881
